# Supplementary material for: Comprehensive analysis and effective treatment of plugging in shale gas wells: From composition identification to removal agent optimization
Source: PLoS One. 2025 Oct 16;20(10):e0334495. doi: 10.1371/journal.pone.0334495 (PMC12530535; doi:10.1371/journal.pone.0334495)
Supplement: S1 Data — (XLSX) [file pone.0334495.s001.xlsx]

## Sheet: Figure 3 and 4_Data
EDS Spectrum and Elemental Mapping of W-1 Plugging Sample		EDS Spectrum and Elemental Mapping of W-9 Plugging Sample
Element	Wt(%)	Element	Wt(%)
C	5.44	C	60.53
N	0	O	28.95
O	26.32	Mg	0.06
Mg	0.11	Na	7.52
Si	0.67	S	0.1
S	0.15	Cl	1.62
Ca	0.58	Ca	1.04
Cr	0.57	Fe	0.18
Mn	0.64	Sum	100
Fe	65.54
Sum	100

## Sheet: Figure 5_Data
Characteristic Absorption Peaks and Assignment of W-8 Plugging Sample
Wavenumber (cm⁻¹)	Intensity	Assignment
2963.29	Strong	C-H asymmetric and symmetric stretching
1411.27	Medium	C-H bending (CH₂, CH₃)
1260.17	Strong	C-N streching and bending(Amino or amide bond)
865.81/700.86/474.17	Medium	C-C or C-N bending
Characteristic Absorption Peaks and Assignment of W-9 Plugging Sample
Wavenumber (cm⁻¹)	Intensity	Assignment
3408.31	Medium	-NH/-OH streching
2963.15	Strong	C-H asymmetric and symmetric stretching
1634.99	Medium	C=O vibration
1411.09	Medium	C-H bending (CH₂, CH₃)
1261.62	Strong	C-N streching and bending(Amino or amide bond)

## Sheet: Figure 6_Data
Organic Composition and Content of W-8 Plugging Sample					Organic Composition and Content of W-9 Plugging Sample
No.	Relative content(%)	Compound	Classification	Sum(%)	No.	Relative content(%)	Compound	Classification	Sum(%)
1	25.17	Dodecane	Alkane	95.52	1	14.89	Tetraborane	Alkane	66.86
2	6.84	Tridecane			2	6.74	4,6-Dimethyldodecane
3	9.27	Hexadecane			3	8.49	2,6,10-Trimethyltetradecane
4	10.37	Pentadecane			4	5.37	2,6,11,15-Tetramethylhexadecane
5	16.21	Tetradecane			5	9.85	Pentadecane
6	14.71	Heptane			6	16.7	Hexadecane
7	9.38	Octadecane			7	4.38	Octadecane
8	2.72	2,6,10,14-Tetramethylhexadecane			8	10.82	Dodecyldimethylamine	Other	33.14
9	0.84	2,6,10,14-Tetramethylpentadecane			9	10.84	Chloromethanesulfonyl chloride
10	4.48	Dodecyl dodecanoate	Ester	4.48	10	12.48	1,3-Butadiyne

## Sheet: Figure 8_Data
	W-8		W-9
Temperature(℃)	SI	SAI	SI	SAI
10	-1.471	9.043	-1.358	8.115
20	-1.291	8.683	-1.198	7.795
30	-1.071	8.243	-1.018	7.435
40	-0.951	8.003	-0.738	6.875
50	-0.521	7.143	-0.508	6.415
60	-0.391	6.883	-0.268	5.935
70	-0.131	6.363	-0.038	5.475
80	0.099	5.903	0.212	4.975

## Sheet: Figure 9_Data
Dissolution rate of different agents on iron oxides
No.	Agents	Disslution Rate(%)
1	AcOH	94
2	CA	78
3	AcOH+CA	83
4	SDS+AcOH+CA	98

## Sheet: Figure 11_Data
Dissolution rate of different agents on salt scale
No.	Agents	Disslution Rate(%)
1	MA-AA Copolymer	61
2	PMAA	56
3	DTPA	77
4	PASP derivative	68

## Sheet: Figure 13_Data
Dissolution rate of different agents on Fes
No.	Agents	Disslution Rate(%)
1	EDTA	15.9
2	DTPA	14.9
3	SA601	3.3
4	CDTA	20.4

## Sheet: Figure 15_Data
Variation of CDTA Dissolution Rate
Temperature(℃)	Dissolution Rate（%）	Concentration（%）	Dissolution Rate（%）
80	22	20	22
100	30	25	21
120	35	30	20
140	38	35	21
160	39	40	19
